# Supplementary material for: Microbiological investigation of pregnancies following vaginal radical trachelectomy using 16S rRNA sequencing of FFPE placental specimens
Source: FEBS Open Bio. 2024 Sep 8;14(11):1825–36. doi: 10.1002/2211-5463.13892 (PMC11532974; doi:10.1002/2211-5463.13892)
Supplement: Supplementary file 2 — Table S1. DNA library concentration and number of sequencing reads for each FFPE specimen. [file FEB4-14-1825-s006.xlsx]

## Sheet: Table S1
Table S1. DNA library concentration and number of sequencing reads for each FFPE specimen
Sample ID	Case No.	DNA library conc. (ng/µL)	Total no. of sequence reads	QC passed reads	Reads after removal of background bacteria
VRTPL1	1	0.376	64746	42664	2969
VRTPL2	2	0.568	12588	6441	2868
VRTPL3	3	1.54	51514	26354	15667
VRTPL4	4	1.052	89652	45910	233
VRTPL5	5	0.448	7709	5339	468
VRTPL6	6	0.652	12540	8675	1299
VRTPL7	7	0.316	37588	23165	6723
VRTPL8	8	0.996	37994	18858	7398
VRTPL9	9	0.448	33632	19755	3243
VRTPL10	10	0.58	23685	14653	2801
VRTPL11	11	0.536	42232	24456	3178
VRTPL12	12	0.724	58719	30842	4080
VRTPL13	13	0.468	40106	26385	1243
VRTPL14	14	1.232	60244	30427	3763
VRTPL15	15	0.632	26146	16217	3905
VRTPL16	16	0.88	36752	23500	6931
VRTPL17	17	0.676	24834	15700	1521
VRTPL18	18	0.576	29545	17439	4628
VRTPL19	19	0.672	24033	14757	4165
VRTPL20	20	1.116	55502	29533	3495
VRTPL21	21	0.408	25641	16468	3921
VRTPL22	22	0.86	43089	24660	4810
VRTPL23	23	1.092	30387	18478	5690
Negative control	NC	1.308	70270	43491	-
