# Supplementary material for: Microbiological investigation of pregnancies following vaginal radical trachelectomy using 16S rRNA sequencing of FFPE placental specimens
Source: FEBS Open Bio. 2024 Sep 8;14(11):1825–36. doi: 10.1002/2211-5463.13892 (PMC11532974; doi:10.1002/2211-5463.13892)
Supplement: Supplementary file 3 — Table S2. Detailed abundance of the detected bacteria in each sample of FFPE placenta. [file FEB4-14-1825-s005.xlsx]

## Sheet: Table S2
Table S2. Detailed abundance of the detected bacteria in each sample of FFPE placenta.
Sample ID	Negative Control	VRTPL1	VRTPL2	VRTPL3	VRTPL4	VRTPL5	VRTPL6	VRTPL7	VRTPL8	VRTPL9	VRTPL10	VRTPL11	VRTPL12	VRTPL13	VRTPL14	VRTPL15	VRTPL16	VRTPL17	VRTPL18	VRTPL19	VRTPL20	VRTPL21	VRTPL22	VRTPL23
Case No.	NC	1	2	3	4	5	6	7	8	9	10	11	12	13	14	15	16	17	18	19	20	21	22	23
Date of sample collection	-	2005-03-11	2010-11-22	2017-11-13	2011-10-14	2014-09-02	2014-05-07	2009-10-30	2010-03-12	2011-05-20	2018-09-28	2010-07-05	2017-06-22	2014-04-24	2016-11-14	2016-06-16	2017-02-14	2018-07-26	2015-03-26	2016-08-30	2016-09-21	2012-06-03	2019-03-11	2019-03-07
Burkholderia (Unclassified)	68	61.9	16.5	37.2	83.8	90.7	83.7	57.6	24.7	74.8	74.6	75.8	79.6	28.2	31.5	58.6	23.6	77.6	63.9	68.2	66.6	67.2	72.3	54.7
Escherichia coli	8.1	0.5	0.8	0.5	1.8	0.4	-	-	-	-	2.5	2.2	-	-	0.6	0.8	-	0.2	-	0.1	-	1.2	-	-
Brevundimonas diminuta	7.2	-	-	-	7.7	-	-	1	1.3	-	-	-	-	-	-	-	-	5.5	6.9	-	-	3.9	-	-
Sphingomonas koreensis	4.4	18	-	-	-	-	-	-	-	-	3.8	-	-	6.7	-	-	-	-	-	-	-	-	-	-
Enterobacter hormaechei	4.1	4.5	1.9	0.7	0.8	-	0.8	4.4	1.3	2.5	-	1.6	0.3	-	-	-	-	1	-	3.5	-	3.6	3.9	0.4
Methylobacterium goesingense	3.8	-	0.2	-	-	-	-	0.1	4.3	-	-	0.1	-	-	-	-	-	0.5	2.6	-	-	0.1	-	4
Burkholderia gladioli	0.1	0.1	-	0.1	0.1	0.1	0.1	0.1	0.1	0.1	0.1	0.1	0.1	-	-	0.1	-	0.1	0.1	-	0.1	0.1	0.1	0.1
Burkholderia vietnamiensis	-	-	-	-	-	-	-	-	-	-	0.1	-	-	-	-	-	-	-	0.3	-	1	-	-	0.5
Burkholderia arboris	0.1	0.1	-	-	0.1	0.2	0.1	-	-	0.1	-	0.1	0.2	-	-	0.1	-	-	0.1	0.1	0.1	0.1	0.1	0.1
Burkholderia stabilis	-	-	-	-	-	-	-	0.1	-	-	-	-	0.1	-	-	0.1	-	-	-	-	-	-	-	-
Burkholderia cenocepacia	-	-	-	-	-	-	0.2	-	-	-	-	-	-	-	-	-	-	-	-	-	-	-	-	-
Methylobacterium adhaesivum	-	-	11.8	1.2	-	-	-	-	5	-	1.1	-	3.5	1.9	-	-	-	-	-	-	-	-	-	-
Methylobacterium longum	-	-	-	-	-	-	-	16.8	-	-	-	-	-	-	-	-	-	3.9	-	-	-	-	-	-
Methylobacterium hispanicum	-	-	-	-	-	-	-	0.2	-	-	-	4	-	-	-	-	-	-	-	-	-	15.6	-	-
Methylobacterium mesophilicum	-	0.6	-	-	-	-	-	-	1.7	-	-	-	-	-	-	-	-	-	-	-	-	-	-	-
Methylobacterium aquaticum	-	-	1.1	-	-	-	-	-	-	-	-	-	-	-	0.1	-	-	-	-	-	-	-	-	-
Methylobacterium (Unclassified)	-	-	-	-	-	-	-	-	-	-	1.6	-	-	-	-	-	-	-	-	-	-	-	-	-
Corynebacterium tuberculostearicum	-	-	-	-	-	-	-	2.2	0.9	-	-	-	-	-	-	9.8	3.7	-	-	-	3.9	-	-	29.7
Corynebacterium striatum	-	-	-	-	-	-	-	-	2.7	-	-	-	-	-	-	-	-	-	-	-	-	-	10	-
Corynebacterium simulans	-	-	-	-	-	-	-	-	-	-	-	-	-	-	-	-	6.6	-	-	-	-	-	-	-
Corynebacterium accolens	-	-	-	-	-	-	-	-	-	-	-	-	-	-	3.2	-	-	-	-	-	-	-	-	-
Corynebacterium aurimucosum	-	-	-	-	-	-	-	-	-	-	-	-	-	-	-	-	2.4	-	-	-	-	-	-	-
Streptococcus pyogenes	-	-	-	-	-	-	-	-	-	-	-	-	-	-	-	-	-	-	-	-	-	-	-	-
Ralstonia pickettii	-	-	-	-	-	-	12	-	2.8	9.7	1.5	3.6	8.1	-	0.6	8	1.7	5.3	4.5	1.8	1.9	0.1	-	0.4
Sphingomonas yabuuchiae	-	-	10.9	-	-	-	-	-	3.7	-	-	-	-	-	2	-	-	-	-	-	-	-	-	-
Sphingomonas echinoides	-	-	-	-	-	-	-	-	-	-	5.5	-	-	-	-	-	-	-	-	-	-	-	-	-
Sphingomonas ginsenosidimutans	-	-	-	2.4	-	-	0.1	-	-	-	-	-	-	-	-	-	-	-	-	-	-	-	-	-
Sphingomonas (Unclassified)	-	0.4	0.2	-	-	-	-	-	0.2	-	-	-	-	-	-	-	-	-	-	1	-	-	-	-
Afipia (Unclassified)	-	-	12	-	-	8.5	1.3	2.6	-	5.6	-	-	-	-	-	-	3.9	-	-	3.8	-	0.2	3.8	-
Brevundimonas (Unclassified)	-	-	0.4	-	-	-	-	-	-	0.6	-	-	-	-	-	-	-	-	-	0.8	-	-	-	-
Cloacibacterium rupense	-	-	-	-	-	-	-	-	6.8	-	-	-	-	-	-	5.5	-	-	-	4.7	-	-	2.4	-
Klebsiella (Unclassified)	-	-	-	16.6	-	-	-	-	-	-	-	-	-	-	-	-	-	-	-	-	-	-	-	-
Staphylococcus epidermidis	-	-	-	3.1	-	-	-	-	-	-	-	-	-	-	3.8	-	-	-	-	-	-	-	-	-
Staphylococcus hominis	-	5.7	-	-	-	-	-	-	-	-	-	-	-	-	-	-	-	-	-	-	-	-	-	-
Staphylococcus caprae	-	-	-	-	-	-	-	-	-	-	-	-	-	-	1.1	-	1.1	-	-	-	-	-	-	-
Staphylococcus (Unclassified)	-	-	-	-	-	-	-	-	0.1	-	-	-	-	-	-	-	-	-	-	-	-	-	-	-
Mycobacterium duvalii	-	-	3.2	-	-	-	-	-	-	-	-	-	-	-	-	0.4	-	-	7.8	-	-	-	-	-
Mycobacterium brisbanense	-	-	-	-	-	-	-	-	1.8	-	-	-	-	-	-	-	-	-	-	-	-	-	-	-
Mycobacterium chitae	-	-	-	-	-	-	-	-	-	-	-	-	-	0.1	0.1	-	0.1	-	-	-	-	-	-	-
Reyranella graminifolii	-	-	-	-	-	-	-	-	-	-	-	-	-	-	-	-	-	-	-	12.5	-	-	-	-
Parvibaculum lavamentivorans	-	-	-	-	-	-	-	-	-	-	-	-	-	-	-	-	-	-	11.9	-	-	-	-	-
Sphingopyxis macrogoltabida	-	-	-	-	-	-	-	5.5	-	-	0.5	-	-	-	-	-	-	-	-	-	-	-	-	-
Sphingopyxis soli	-	-	-	-	-	-	-	-	-	-	-	-	-	-	-	-	-	-	-	-	-	4.4	-	-
Paracoccus laeviglucosivorans	-	-	-	-	-	-	-	-	-	-	7.8	-	-	-	-	-	-	-	-	-	-	-	-	-
Paracoccus marinus	-	-	-	2.2	-	-	-	-	-	-	-	-	-	-	-	-	-	-	-	-	-	-	-	-
Paracoccus yeei	-	-	0.3	-	-	-	-	-	-	-	-	-	-	-	-	-	-	-	-	-	-	-	-	-
Sphingobium yanoikuyae	-	-	-	5.4	-	-	-	-	-	-	-	-	-	-	-	-	-	-	-	-	-	-	-	-
Sphingobium baderi	-	-	-	-	-	-	-	-	-	-	-	-	-	-	-	-	-	-	-	2.5	-	-	-	-
Acinetobacter baumannii	-	-	-	-	-	-	-	-	0.1	-	-	-	-	-	-	-	-	-	-	-	-	-	-	-
Acinetobacter (Unclassified)	-	-	-	7.7	-	-	-	-	-	-	-	-	-	-	-	-	-	-	-	-	-	-	-	-
Blastomonas natatoria	-	-	-	7.5	-	-	-	-	-	-	-	-	-	-	-	-	-	-	-	-	-	-	-	-
Veillonella dispar	-	-	-	-	-	-	-	-	-	-	-	-	-	-	-	-	6.5	-	-	-	-	-	-	-
Bradyrhizobium (Unclassified)	-	-	-	6.2	-	-	-	-	-	-	-	-	-	-	-	-	-	-	-	-	-	-	-	-
Microbacterium trichotecenolyticum	-	-	-	-	0.2	-	-	-	-	-	-	-	-	-	-	-	-	-	-	-	-	3.1	2.9	-
Variovorax gossypii	-	-	-	-	-	-	-	-	-	-	-	-	-	-	-	-	-	-	1.9	-	-	-	-	-
Variovorax (Unclassified)	-	-	-	-	-	-	-	-	-	-	-	-	-	2.7	-	-	-	-	-	-	-	0.2	-	-
Bosea massiliensis	-	-	-	2.3	-	-	-	-	-	-	-	-	-	-	-	-	-	-	-	-	-	-	-	-
Bosea (Unclassified)	-	-	-	-	-	-	-	-	-	-	-	2.2	-	-	-	-	-	-	-	-	-	-	-	-
Paraburkholderia fungorum	-	-	3.8	-	-	-	-	-	-	-	-	-	-	-	-	-	-	-	-	-	-	-	-	-
Pseudomonas stutzeri	-	-	-	-	-	-	1	-	-	-	-	0.2	-	-	-	-	-	-	-	-	-	-	-	-
Pseudomonas (Unclassified)	-	-	-	-	-	-	-	-	-	-	-	-	-	-	-	-	2.1	-	-	-	-	-	-	-
Chryseobacterium takakiae	-	-	-	2.4	-	-	-	-	-	-	-	-	-	-	-	-	-	-	-	-	-	-	-	-
Chryseobacterium hispanicum	-	-	-	-	-	-	-	-	-	-	-	-	-	-	-	-	-	-	-	0.4	-	-	-	-
Delftia (Unclassified)	-	-	0.4	1.7	-	-	-	-	-	-	-	-	-	-	-	-	-	-	-	-	-	-	-	-
Aquincola tertiaricarbonis	-	-	-	-	-	-	-	-	-	-	-	2.1	-	-	-	-	-	-	-	-	-	-	-	-
Phenylobacterium kunshanense	-	-	-	-	-	-	-	-	-	-	-	-	-	-	-	-	-	-	-	-	1.8	-	-	-
Acidovorax delafieldii	-	-	-	-	-	-	-	1	-	-	-	-	-	-	-	-	-	-	-	-	-	-	-	-
Acidovorax temperans	-	-	-	-	-	-	-	-	-	-	-	-	-	-	-	-	-	-	-	-	0.4	-	-	-
Methylophilus leisingeri	-	-	-	-	-	-	-	-	-	-	-	-	1.2	-	-	-	-	-	-	-	-	-	-	-
Methyloversatilis universalis	-	-	-	0.4	-	-	-	-	-	-	-	-	-	-	0.7	-	-	-	-	-	-	-	-	-
Rhodopseudomonas palustris	-	-	-	-	-	-	-	-	-	-	0.8	-	-	-	-	-	-	-	-	-	-	-	-	-
Massilia brevitalea	-	-	0.4	-	-	-	-	-	-	-	-	-	-	-	0.2	-	-	-	-	-	-	-	-	-
Haemophilus parainfluenzae	-	-	-	-	-	-	-	0.6	-	-	-	-	-	-	-	-	-	-	-	-	-	-	-	-
Moraxella osloensis	-	-	-	-	-	-	-	-	0.5	-	-	-	-	-	-	-	-	-	-	-	-	-	-	-
Neisseria (Unclassified)	-	-	-	-	-	-	-	-	-	-	-	-	-	-	0.5	-	-	-	-	-	-	-	-	-
Blastococcus saxobsidens	-	-	-	-	-	-	-	-	-	-	-	-	-	-	-	-	-	-	-	0.5	-	-	-	-
Lactobacillus crispatus	-	-	-	-	-	0.1	-	-	-	0.1	-	-	-	-	-	0.1	-	-	-	-	-	-	-	-
Elizabethkingia meningoseptica	-	-	0.1	-	-	0.1	-	-	-	0.1	-	-	-	-	-	-	-	-	-	-	-	-	-	-
Caulobacter (Unclassified)	-	-	-	-	-	-	-	-	0.3	-	-	-	-	-	-	-	-	-	-	-	-	-	-	-
Noviherbaspirillum suwonense	-	-	-	-	-	-	-	-	-	-	-	-	-	-	-	-	-	0.3	-	-	-	-	-	-
Dyadobacter (Unclassified)	-	-	-	0.1	-	-	-	-	-	-	-	-	-	-	-	-	-	-	-	-	-	-	-	-
Gardnerella vaginalis	-	-	-	-	-	-	0.1	-	-	-	-	-	-	-	-	-	-	-	-	-	-	-	-	-
Finegoldia magna	-	-	-	-	-	-	-	-	-	-	-	-	-	-	-	-	-	-	-	-	-	-	-	0.1
Unclassified	4.1	8.1	35.9	2.1	5.3	-	0.6	7.9	41.7	6.2	-	7.9	6.8	60.3	55.5	16.5	48.2	5.5	-	-	24.1	0.1	4.3	10.1
Others	0.1	0.1	0.2	0.2	0.1	-	0.1	0.1	0.1	0.1	0.2	0.1	0.1	0.2	0.2	0.1	0.1	0.1	0.1	0.1	0.1	-	0.2	0.1
