# Supplementary material for: Microbiological investigation of pregnancies following vaginal radical trachelectomy using 16S rRNA sequencing of FFPE placental specimens
Source: FEBS Open Bio. 2024 Sep 8;14(11):1825–36. doi: 10.1002/2211-5463.13892 (PMC11532974; doi:10.1002/2211-5463.13892)
Supplement: Supplementary file 4 — Table S3. Statistical analysis of the association between the presence of each bacterial species and CAM. [file FEB4-14-1825-s002.xlsx]

## Sheet: Table S3
Table S3. Statistical analysis of the association between the presence of each bacterial species and CAM
Taxonomy	NON_CAM_detected	NON_CAM_undetected	CAM_detected	CAM_undetected	P value	95%CI_Low	95%CI_High	OR	pvalue_adjustBH	Wilcox_After_Offset	Wilcox_Before_Offset	t_test		mean_NON_CAM	SD_NON_CAM	median_NON_CAM	min_NON_CAM	max_NON_CAM	mean_CAM	SD_CAM	median_CAM	min_CAM	max_CAM
Burkholderia_stabilis	12	6	1	5	1	0.0738803	19.9206	1.21199	1	0.0298473	0.156364	0.000682239		0.194444	0.241252	0.15	0	1	0.716667	1.75547	0	0	4.3
Lactobacillus_crispatus	8	10	1	5	0.614625	0.0331322	9.18747	0.553203	1	0.209798	0.209798	0.0261696		0.166667	0.254374	0	0	0.8	0.0166667	0.0408248	0	0	0.1
Burkholderia_vietnamiensis	14	4	2	4	0.578393	0.133453	38.1063	2.24523	1	0.07622	0.232288	0.0648022		0.75	1.97164	0.2	0	8.5	0.966667	2.27127	0	0	5.6
Burkholderia_arboris	16	2	5	1	0.436759	0.0382304	73.187	2.82726	1	0.11797	0.279184	0.0689977		0.511111	0.492161	0.3	0	1.9	4.63333	10.9582	0.15	0	27
AddLowqual20_Unclassified_Escherichia	3	15	0	6	0.0612648	0.000859842	1.73912	0.0662602	1	0.546443	0.546443	0.11332		0.0111111	0.0323381	0	0	0.1	0	0	0	0	0
Mycobacterium_chitae	6	12	2	4	0.0909091	0.0019958	1.93237	0.123971	1	0.526847	1	0.136747		0.144444	0.363354	0	0	1.5	0.583333	1.38046	0	0	3.4
Burkholderia_gladioli	18	0	5	1	1	0	194.411	0	1	0.189337	0.494205	0.158232		0.516667	0.316692	0.5	0.1	1.1	3.88333	8.82959	0.3	0	21.9
Prevotella_bivia	2	16	0	6	0.311594	0.00192451	16.4957	0.177703	1	0.804348	0.804348	0.163475		0.0111111	0.0323381	0	0	0.1	0	0	0	0	0
Streptococcus_agalactiae	2	16	0	6	0.311594	0.00192451	16.4957	0.177703	1	0.804348	0.804348	0.164117		0.0166667	0.0514496	0	0	0.2	0	0	0	0	0
Lactobacillus_fermentum	2	16	0	6	0.311594	0.00192451	16.4957	0.177703	1	0.804348	0.804348	0.165611		0.0111111	0.0323381	0	0	0.1	0	0	0	0	0
Enterobacter_massiliensis	2	16	0	6	0.311594	0.00192451	16.4957	0.177703	1	0.804348	0.804348	0.173505		0.0111111	0.0323381	0	0	0.1	0	0	0	0	0
AB055863.1.1439_Unclassified_Sphingomonas	2	16	2	4	0.114907	0.00564858	2.63466	0.128346	1	0.0649351	0.539243	0.182843		0.522222	1.57464	0	0	5.9	0.133333	0.216025	0	0	0.5
Lactobacillus_iners	2	16	1	5	1	0.0719894	Inf	Inf	1	1	0.697628	0.210771		0.0166667	0.0514496	0	0	0.2	0.283333	0.694022	0	0	1.7
Lactobacillus_gasseri	1	17	0	6	0.166667	0	7.8	0	1	1	1	0.331333		0.00555556	0.0235702	0	0	0.1	0	0	0	0	0
Acinetobacter_johnsonii	1	17	0	6	0.166667	0	7.8	0	1	1	1	0.331333		0.00555556	0.0235702	0	0	0.1	0	0	0	0	0
Methylobacterium_aquaticum	1	17	1	5	1	0.0343454	Inf	Inf	1	1	0.25	0.331333		0.0444444	0.188562	0	0	0.8	0.433333	1.06145	0	0	2.6
Lactobacillus_jensenii	1	17	0	6	1	0.00514375	Inf	Inf	1	1	1	0.331333		0.00555556	0.0235702	0	0	0.1	0	0	0	0	0
Brevundimonas_vesicularis	1	17	0	6	1	0.00514375	Inf	Inf	1	1	1	0.331333		0.00555556	0.0235702	0	0	0.1	0	0	0	0	0
Prevotella_buccalis	1	17	0	6	1	0.00514375	Inf	Inf	1	1	1	0.331333		0.00555556	0.0235702	0	0	0.1	0	0	0	0	0
Prevotella_timonensis	1	17	0	6	1	0.00514375	Inf	Inf	1	1	1	0.331333		0.00555556	0.0235702	0	0	0.1	0	0	0	0	0
Sneathia_amnii	1	17	0	6	1	0.00514375	Inf	Inf	1	1	1	0.331333		0.00555556	0.0235702	0	0	0.1	0	0	0	0	0
Bifidobacterium_breve	1	17	0	6	1	0.00514375	Inf	Inf	1	1	1	0.331333		0.00555556	0.0235702	0	0	0.1	0	0	0	0	0
Streptococcus_oralis	1	17	0	6	1	0.00514375	Inf	Inf	1	1	1	0.331333		0.00555556	0.0235702	0	0	0.1	0	0	0	0	0
Lachnospiraceae_BVAB1	1	17	0	6	1	0.00514375	Inf	Inf	1	1	1	0.331333		0.00555556	0.0235702	0	0	0.1	0	0	0	0	0
Staphylococcus_capitis	1	17	0	6	1	0.00514375	Inf	Inf	1	1	1	0.331333		0.00555556	0.0235702	0	0	0.1	0	0	0	0	0
Stenotrophomonas_maltophilia	1	17	0	6	1	0.00514375	Inf	Inf	1	1	1	0.331333		0.00555556	0.0235702	0	0	0.1	0	0	0	0	0
Pseudomonas_extremorientalis	1	17	0	6	1	0.00514375	Inf	Inf	1	1	1	0.331333		0.00555556	0.0235702	0	0	0.1	0	0	0	0	0
Serratia_marcescens	1	17	0	6	1	0.00514375	Inf	Inf	1	1	1	0.331333		0.00555556	0.0235702	0	0	0.1	0	0	0	0	0
Finegoldia_magna	1	17	0	6	1	0.00514375	Inf	Inf	1	1	1	0.331333		0.0111111	0.0471405	0	0	0.2	0	0	0	0	0
AF208513.1.1476_Unclassified_Bradyrhizobium	1	17	1	5	1	0.0343454	Inf	Inf	1	1	0.25	0.331333		0	0	0	0	0	1.73333	4.24578	0	0	10.4
AF288306.1.1451_Unclassified_Bosea	1	17	0	6	1	0.00514375	Inf	Inf	1	1	1	0.331333		0.00555556	0.0235702	0	0	0.1	0	0	0	0	0
AY624135.1.1483_Unclassified_Bradyrhizobium	1	17	0	6	1	0.00514375	Inf	Inf	1	1	1	0.331333		0.00555556	0.0235702	0	0	0.1	0	0	0	0	0
Sphingomonas_echinoides	2	16	0	6	0.311594	0.00192451	16.4957	0.177703	1	1	0.804348	0.332195		1.6	6.76331	0	0	28.7	0	0	0	0	0
Methylobacterium_mesophilicum	2	16	1	5	0.436759	0.0136636	26.1572	0.3537	1	1	0.848814	0.332195		0.483333	2.02579	0	0	8.6	0.7	1.71464	0	0	4.2
Acidovorax_temperans	2	16	0	6	1	0.0343454	Inf	Inf	1	1	0.804348	0.332195		0.194444	0.800347	0	0	3.4	0	0	0	0	0
Methylobacterium_hispanicum	2	16	1	5	1	0.0719894	Inf	Inf	1	1	0.697628	0.332195		1.73333	7.20555	0	0	30.6	10.9	26.6994	0	0	65.4
Sphingopyxis_macrogoltabida	3	15	0	6	1	0.0719894	Inf	Inf	1	1	0.546443	0.33317		1.21111	4.42943	0	0	18.8	0	0	0	0	0
GQ241324.1.1398_Unclassified_Dyadobacter	0	18	1	5	1	0.00514375	Inf	Inf	1	0.25	0.25	0.363217		0	0	0	0	0	0.0333333	0.0816497	0	0	0.2
AJ227801.1.1416_Unclassified_Brevundimonas	2	16	1	5	0.436759	0.0136636	26.1572	0.3537	1	0.272727	1	0.363217		0.361111	1.05448	0	0	3.5	0.15	0.367423	0	0	0.9
Sphingomonas_parapaucimobilis	0	18	1	5	1	0.00514375	Inf	Inf	1	0.25	0.25	0.363217		0	0	0	0	0	0.0166667	0.0408248	0	0	0.1
Paracoccus_yeei	0	18	1	5	1	0.00514375	Inf	Inf	1	0.25	0.25	0.363217		0	0	0	0	0	0.1	0.244949	0	0	0.6
Prevotella_amnii	0	18	1	5	1	0.00514375	Inf	Inf	1	0.25	0.25	0.363217		0	0	0	0	0	0.0166667	0.0408248	0	0	0.1
Acinetobacter_baumannii	0	18	1	5	1	0.00514375	Inf	Inf	1	0.25	0.25	0.363217		0	0	0	0	0	0.0333333	0.0816497	0	0	0.2
Sphingomonas_roseiflava	0	18	1	5	1	0.00514375	Inf	Inf	1	0.25	0.25	0.363217		0	0	0	0	0	0.0166667	0.0408248	0	0	0.1
AddLowqual34_Unclassified_Megasphaera	0	18	1	5	1	0.00514375	Inf	Inf	1	0.25	0.25	0.363217		0	0	0	0	0	0.0166667	0.0408248	0	0	0.1
AF125194.1.1330_Unclassified_Caulobacter	0	18	1	5	1	0.00514375	Inf	Inf	1	0.25	0.25	0.363217		0	0	0	0	0	0.1	0.244949	0	0	0.6
L37603.1.1470_Unclassified_Staphylococcus	0	18	1	5	1	0.00514375	Inf	Inf	1	0.25	0.25	0.363217		0	0	0	0	0	0.05	0.122474	0	0	0.3
Massilia_brevitalea	1	17	1	5	1	0.0343454	Inf	Inf	1	0.26087	1	0.363217		0.0722222	0.306413	0	0	1.3	0.133333	0.326599	0	0	0.8
Methyloversatilis_universalis	1	17	1	5	1	0.0343454	Inf	Inf	1	0.26087	1	0.363217		0.316667	1.3435	0	0	5.7	0.116667	0.285774	0	0	0.7
EU401907.1.1448_Unclassified	1	17	1	5	1	0.0343454	Inf	Inf	1	0.26087	1	0.363217		0.305556	1.29636	0	0	5.5	0.133333	0.326599	0	0	0.8
AB681954.1.1460_Unclassified_Variovorax	1	17	1	5	1	0.0343454	Inf	Inf	1	0.26087	1	0.363217		3.14444	13.3407	0	0	56.6	0.133333	0.326599	0	0	0.8
Sphingomonas_ginsenosidimutans	0	18	2	4	1	0.0343454	Inf	Inf	1	0.217391	0.0543478	0.373901		0	0	0	0	0	0.766667	1.6452	0	0	4.1
AB680719.1.1458_Unclassified_Delftia	0	18	2	4	1	0.0343454	Inf	Inf	1	0.217391	0.0543478	0.373901		0	0	0	0	0	0.65	1.1726	0	0	2.9
AF288304.1.1426_Unclassified_Afipia	6	12	4	2	1	0.0410395	11.1738	0.67828	1	0.2	0.465207	0.42265		10.35	23.559	0	0	96.8	6.11667	10.7815	0.5	0	27
Gardnerella_vaginalis	2	16	1	5	1	0.0719894	Inf	Inf	1	0.697628	0.697628	0.510941		0.0222222	0.0732084	0	0	0.3	0.0666667	0.163299	0	0	0.4
Atopobium_vaginae	2	16	1	5	1	0.0719894	Inf	Inf	1	0.697628	0.697628	0.546646		0.0166667	0.0514496	0	0	0.2	0.05	0.122474	0	0	0.3
Ralstonia_pickettii	13	5	4	2	1	0.0127292	12.3853	0.785686	1	1	0.53116	0.814814		16.4	21.5723	6.05	0	61.3	14.85	32.0791	0.95	0	80.1
Cloacibacterium_rupense	3	15	1	5	0.114907	0.00564858	2.63466	0.128346	1	1	1	NA		2.9	6.90916	0	0	22.9	2.88333	7.0627	0	0	17.3
Staphylococcus_hominis	1	17	0	6	0.166667	0	7.8	0	1	1	1	NA		4.53889	19.2569	0	0	81.7	0	0	0	0	0
Corynebacterium_simulans	1	17	0	6	0.166667	0	7.8	0	1	1	1	NA		1.25	5.3033	0	0	22.5	0	0	0	0	0
Corynebacterium_aurimucosum	1	17	0	6	0.166667	0	7.8	0	1	1	1	NA		0.455556	1.93276	0	0	8.2	0	0	0	0	0
Veillonella_dispar	1	17	0	6	0.166667	0	7.8	0	1	1	1	NA		1.22778	5.20902	0	0	22.1	0	0	0	0	0
Reyranella_graminifolii	1	17	0	6	0.166667	0	7.8	0	1	1	1	NA		2.45556	10.418	0	0	44.2	0	0	0	0	0
Sphingobium_baderi	1	17	0	6	0.166667	0	7.8	0	1	1	1	NA		0.5	2.12132	0	0	9	0	0	0	0	0
Blastococcus_saxobsidens	1	17	0	6	0.166667	0	7.8	0	1	1	1	NA		0.0944444	0.400694	0	0	1.7	0	0	0	0	0
Chryseobacterium_hispanicum	1	17	0	6	0.166667	0	7.8	0	1	1	1	NA		0.0777778	0.329983	0	0	1.4	0	0	0	0	0
AB680450.1.1462_Unclassified_Pseudomonas	1	17	0	6	0.166667	0	7.8	0	1	1	1	NA		0.394444	1.67349	0	0	7.1	0	0	0	0	0
Methylobacterium_adhaesivum	4	14	3	3	0.283267	0.271018	Inf	Inf	1	1	0.25127	NA		4.18889	10.8832	0	0	39.9	6.85	10.777	1	0	26.4
Staphylococcus_caprae	2	16	0	6	0.311594	0.00192451	16.4957	0.177703	1	1	0.804348	NA		0.683333	2.15904	0	0	8.6	0	0	0	0	0
Mycobacterium_duvalii	2	16	1	5	0.436759	0.0136636	26.1572	0.3537	1	1	0.848814	NA		1.72222	6.87062	0	0	29.2	1.18333	2.89856	0	0	7.1
KF906605.1.1463_Unclassified	2	16	1	5	0.436759	0.0136636	26.1572	0.3537	1	1	0.697628	NA		1.43889	5.09292	0	0	21.4	5.35	13.1048	0	0	32.1
Corynebacterium_tuberculostearicum	6	12	1	5	0.552042	0.0202102	6.03093	0.351381	1	1	0.33261	NA		10.7889	24.4746	0	0	96.3	0.383333	0.938971	0	0	2.3
Sphingomonas_yabuuchiae	1	17	2	4	1	0.0719894	Inf	Inf	1	1	0.0988142	NA		0.877778	3.7241	0	0	15.8	5.66667	9.97831	0	0	24.5
Paraburkholderia_fungorum	0	18	1	5	1	0.00514375	Inf	Inf	1	1	0.25	NA		0	0	0	0	0	1.4	3.42929	0	0	8.4
Blastomonas_natatoria	0	18	1	5	1	0.00514375	Inf	Inf	1	1	0.25	NA		0	0	0	0	0	2.11667	5.18475	0	0	12.7
Sphingobium_yanoikuyae	0	18	1	5	1	0.00514375	Inf	Inf	1	1	0.25	NA		0	0	0	0	0	1.53333	3.75588	0	0	9.2
Staphylococcus_epidermidis	1	17	1	5	1	0.0343454	Inf	Inf	1	1	1	NA		1.71667	7.2832	0	0	30.9	0.866667	2.12289	0	0	5.2
Chryseobacterium_takakiae	0	18	1	5	1	0.00514375	Inf	Inf	1	1	0.25	NA		0	0	0	0	0	0.666667	1.63299	0	0	4
Bosea_massiliensis	0	18	1	5	1	0.00514375	Inf	Inf	1	1	0.25	NA		0	0	0	0	0	0.65	1.59217	0	0	3.9
Paracoccus_marinus	0	18	1	5	1	0.00514375	Inf	Inf	1	1	0.25	NA		0	0	0	0	0	0.6	1.46969	0	0	3.6
Microbacterium_trichotecenolyticum	1	17	2	4	1	0.0719894	Inf	Inf	1	1	0.0988142	NA		0.827778	3.51196	0	0	14.9	7.98333	14.1439	0	0	34.8
Pseudomonas_stutzeri	1	17	1	5	1	0.0343454	Inf	Inf	1	1	0.25	NA		0.0722222	0.306413	0	0	1.3	1.11667	2.73526	0	0	6.7
Burkholderia_cenocepacia	0	18	1	5	1	0.00514375	Inf	Inf	1	1	0.25	NA		0	0	0	0	0	0.2	0.489898	0	0	1.2
Methylobacterium_longum	2	16	0	6	1	0.0343454	Inf	Inf	1	1	0.804348	NA		5.46667	16.1815	0	0	57.8	0	0	0	0	0
Acidovorax_delafieldii	1	17	0	6	1	0.00514375	Inf	Inf	1	1	1	NA		0.183333	0.777817	0	0	3.3	0	0	0	0	0
Haemophilus_parainfluenzae	1	17	0	6	1	0.00514375	Inf	Inf	1	1	1	NA		0.111111	0.471405	0	0	2	0	0	0	0	0
Corynebacterium_striatum	1	17	1	5	1	0.0343454	Inf	Inf	1	1	1	NA		2.84444	12.068	0	0	51.2	1.13333	2.77609	0	0	6.8
Mycobacterium_brisbanense	0	18	1	5	1	0.00514375	Inf	Inf	1	1	0.25	NA		0	0	0	0	0	0.766667	1.87794	0	0	4.6
Moraxella_osloensis	0	18	1	5	1	0.00514375	Inf	Inf	1	1	0.25	NA		0	0	0	0	0	0.233333	0.571548	0	0	1.4
Paracoccus_laeviglucosivorans	1	17	0	6	1	0.00514375	Inf	Inf	1	1	1	NA		2.27222	9.64022	0	0	40.9	0	0	0	0	0
Rhodopseudomonas_palustris	1	17	0	6	1	0.00514375	Inf	Inf	1	1	1	NA		0.222222	0.942809	0	0	4	0	0	0	0	0
Aquincola_tertiaricarbonis	1	17	0	6	1	0.00514375	Inf	Inf	1	1	1	NA		0.916667	3.88909	0	0	16.5	0	0	0	0	0
Methylophilus_leisingeri	1	17	0	6	1	0.00514375	Inf	Inf	1	1	1	NA		0.494444	2.09775	0	0	8.9	0	0	0	0	0
Corynebacterium_accolens	1	17	0	6	1	0.00514375	Inf	Inf	1	1	1	NA		1.43889	6.10469	0	0	25.9	0	0	0	0	0
Noviherbaspirillum_suwonense	1	17	0	6	1	0.00514375	Inf	Inf	1	1	1	NA		0.161111	0.683537	0	0	2.9	0	0	0	0	0
Parvibaculum_lavamentivorans	1	17	0	6	1	0.00514375	Inf	Inf	1	1	1	NA		2.48333	10.5359	0	0	44.7	0	0	0	0	0
Variovorax_gossypii	1	17	0	6	1	0.00514375	Inf	Inf	1	1	1	NA		0.388889	1.64992	0	0	7	0	0	0	0	0
Phenylobacterium_kunshanense	1	17	0	6	1	0.00514375	Inf	Inf	1	1	1	NA		0.861111	3.65339	0	0	15.5	0	0	0	0	0
Sphingopyxis_soli	0	18	1	5	1	0.00514375	Inf	Inf	1	1	0.25	NA		0	0	0	0	0	3.06667	7.51177	0	0	18.4
Streptococcus_pyogenes	1	17	0	6	1	0.00514375	Inf	Inf	1	1	1	NA		5.08889	21.5903	0	0	91.6	0	0	0	0	0
APQP01000001.3853.5378_Unclassified_Acinetobacter	0	18	1	5	1	0.00514375	Inf	Inf	1	1	0.25	NA		0	0	0	0	0	2.15	5.2664	0	0	12.9
X87276.1.1534_Unclassified_Klebsiella	0	18	1	5	1	0.00514375	Inf	Inf	1	1	0.25	NA		0	0	0	0	0	4.65	11.3901	0	0	27.9
AY683045.1.1416_Unclassified_Methylobacterium	1	17	0	6	1	0.00514375	Inf	Inf	1	1	1	NA		0.455556	1.93276	0	0	8.2	0	0	0	0	0
FR774992.1.1444_Unclassified_Bosea	1	17	0	6	1	0.00514375	Inf	Inf	1	1	1	NA		0.944444	4.00694	0	0	17	0	0	0	0	0
AFQE01000146.4587.6115_Unclassified_Neisseria	1	17	0	6	1	0.00514375	Inf	Inf	1	1	1	NA		0.222222	0.942809	0	0	4	0	0	0	0	0
