# Supplementary material for: Microbiological investigation of pregnancies following vaginal radical trachelectomy using 16S rRNA sequencing of FFPE placental specimens
Source: FEBS Open Bio. 2024 Sep 8;14(11):1825–36. doi: 10.1002/2211-5463.13892 (PMC11532974; doi:10.1002/2211-5463.13892)
Supplement: Supplementary file 5 — Table S4. Statistical analysis of the association between the presence of each bacterial species and PROM. [file FEB4-14-1825-s001.xlsx]

## Sheet: Table S4
Table S4. Statistical analysis of the association between the presence of each bacterial species and PROM
Taxonomy	NON_PROM_detected	NON_PROM_undetected	PROM_detected	PROM_undetected	P value	95%CI_Low	95%CI_High	OR	pvalue_adjustBH	Wilcox_After_Offset	Wilcox_Before_Offset	t_test		mean_NON_PROM	SD_NON_PROM	median_NON_PROM	min_NON_PROM	max_NON_PROM	mean_PROM	SD_PROM	median_PROM	min_PROM	max_PROM
Burkholderia_arboris	13	2	8	1	1	0.0122663	18.2541	0.819415	1	0.0366744	0.237885	0.0313815		0.52	0.500286	0.3	0	1.9	3.24444	8.91447	0.2	0	27
Lactobacillus_crispatus	7	8	2	7	0.389066	0.37047	38.0751	2.92475	0.968527	0.196677	0.196677	0.0659816		0.186667	0.272204	0	0	0.8	0.0333333	0.0707107	0	0	0.2
Lactobacillus_fermentum	2	13	0	9	0.51087	0.1117	Inf	Inf	1	0.51087	0.51087	0.166829		0.0133333	0.0351866	0	0	0.1	0	0	0	0	0
AB055863.1.1439_Unclassified_Sphingomonas	1	14	3	6	0.130435	0.00255178	2.39288	0.156267	0.953804	0.121212	0.229249	0.178065		0.233333	0.903696	0	0	3.5	0.744444	1.94172	0	0	5.9
Lactobacillus_iners	2	13	1	8	1	0.0547823	81.5244	1.22038	1	0.525692	1	0.212629		0.02	0.0560612	0	0	0.2	0.188889	0.566667	0	0	1.7
Mycobacterium_chitae	5	10	3	6	1	0.130346	8.8626	1	1	0.660781	0.926504	0.262563		0.166667	0.395811	0	0	1.5	0.4	1.12583	0	0	3.4
Methylobacterium_mesophilicum	1	14	2	7	0.533103	0.00396855	5.93139	0.266012	1	1	0.355237	0.334282		0.00666667	0.0258199	0	0	0.1	1.42222	3.02893	0	0	8.6
Methylobacterium_aquaticum	1	14	1	8	1	0.00681033	50.4086	0.585567	1	1	0.755435	0.334282		0.0533333	0.206559	0	0	0.8	0.288889	0.866667	0	0	2.6
Sphingopyxis_macrogoltabida	1	14	2	7	0.533103	0.00396855	5.93139	0.266012	1	1	0.355237	0.334282		0.0333333	0.129099	0	0	0.5	2.36667	6.21772	0	0	18.8
Lactobacillus_jensenii	1	14	0	9	1	0.0154	Inf	Inf	1	1	1	0.334282		0.00666667	0.0258199	0	0	0.1	0	0	0	0	0
Brevundimonas_vesicularis	1	14	0	9	1	0.0154	Inf	Inf	1	1	1	0.334282		0.00666667	0.0258199	0	0	0.1	0	0	0	0	0
Sphingomonas_echinoides	1	14	1	8	1	0.00681033	50.4086	0.585567	1	1	0.755435	0.334282		0.00666667	0.0258199	0	0	0.1	3.18889	9.56667	0	0	28.7
Staphylococcus_capitis	1	14	0	9	1	0.0154	Inf	Inf	1	1	1	0.334282		0.00666667	0.0258199	0	0	0.1	0	0	0	0	0
Stenotrophomonas_maltophilia	1	14	0	9	1	0.0154	Inf	Inf	1	1	1	0.334282		0.00666667	0.0258199	0	0	0.1	0	0	0	0	0
Pseudomonas_extremorientalis	1	14	0	9	1	0.0154	Inf	Inf	1	1	1	0.334282		0.00666667	0.0258199	0	0	0.1	0	0	0	0	0
Serratia_marcescens	1	14	0	9	1	0.0154	Inf	Inf	1	1	1	0.334282		0.00666667	0.0258199	0	0	0.1	0	0	0	0	0
Acinetobacter_johnsonii	1	14	0	9	1	0.0154	Inf	Inf	1	1	1	0.334282		0.00666667	0.0258199	0	0	0.1	0	0	0	0	0
Finegoldia_magna	1	14	0	9	1	0.0154	Inf	Inf	1	1	1	0.334282		0.0133333	0.0516398	0	0	0.2	0	0	0	0	0
AF208513.1.1476_Unclassified_Bradyrhizobium	1	14	1	8	1	0.00681033	50.4086	0.585567	1	1	0.755435	0.334282		0	0	0	0	0	1.15556	3.46667	0	0	10.4
AF288306.1.1451_Unclassified_Bosea	1	14	0	9	1	0.0154	Inf	Inf	1	1	1	0.334282		0.00666667	0.0258199	0	0	0.1	0	0	0	0	0
AY624135.1.1483_Unclassified_Bradyrhizobium	1	14	0	9	1	0.0154	Inf	Inf	1	1	1	0.334282		0.00666667	0.0258199	0	0	0.1	0	0	0	0	0
Acidovorax_temperans	2	13	0	9	0.51087	0.1117	Inf	Inf	1	1	0.51087	0.335561		0.233333	0.87641	0	0	3.4	0	0	0	0	0
Lactobacillus_gasseri	0	15	1	8	0.375	0	23.4001	0	0.953804	0.375	0.375	0.346594		0	0	0	0	0	0.0111111	0.0333333	0	0	0.1
Sphingomonas_parapaucimobilis	0	15	1	8	0.375	0	23.4001	0	0.953804	0.375	0.375	0.346594		0	0	0	0	0	0.0111111	0.0333333	0	0	0.1
Paracoccus_yeei	0	15	1	8	0.375	0	23.4001	0	0.953804	0.375	0.375	0.346594		0	0	0	0	0	0.0666667	0.2	0	0	0.6
Prevotella_amnii	0	15	1	8	0.375	0	23.4001	0	0.953804	0.375	0.375	0.346594		0	0	0	0	0	0.0111111	0.0333333	0	0	0.1
Acinetobacter_baumannii	0	15	1	8	0.375	0	23.4001	0	0.953804	0.375	0.375	0.346594		0	0	0	0	0	0.0222222	0.0666667	0	0	0.2
Prevotella_buccalis	0	15	1	8	0.375	0	23.4001	0	0.953804	0.375	0.375	0.346594		0	0	0	0	0	0.0111111	0.0333333	0	0	0.1
Prevotella_timonensis	0	15	1	8	0.375	0	23.4001	0	0.953804	0.375	0.375	0.346594		0	0	0	0	0	0.0111111	0.0333333	0	0	0.1
Sneathia_amnii	0	15	1	8	0.375	0	23.4001	0	0.953804	0.375	0.375	0.346594		0	0	0	0	0	0.0111111	0.0333333	0	0	0.1
Bifidobacterium_breve	0	15	1	8	0.375	0	23.4001	0	0.953804	0.375	0.375	0.346594		0	0	0	0	0	0.0111111	0.0333333	0	0	0.1
Streptococcus_oralis	0	15	1	8	0.375	0	23.4001	0	0.953804	0.375	0.375	0.346594		0	0	0	0	0	0.0111111	0.0333333	0	0	0.1
Lachnospiraceae_BVAB1	0	15	1	8	0.375	0	23.4001	0	0.953804	0.375	0.375	0.346594		0	0	0	0	0	0.0111111	0.0333333	0	0	0.1
Sphingomonas_roseiflava	0	15	1	8	0.375	0	23.4001	0	0.953804	0.375	0.375	0.346594		0	0	0	0	0	0.0111111	0.0333333	0	0	0.1
AddLowqual34_Unclassified_Megasphaera	0	15	1	8	0.375	0	23.4001	0	0.953804	0.375	0.375	0.346594		0	0	0	0	0	0.0111111	0.0333333	0	0	0.1
GQ241324.1.1398_Unclassified_Dyadobacter	0	15	1	8	0.375	0	23.4001	0	0.953804	0.375	0.375	0.346594		0	0	0	0	0	0.0222222	0.0666667	0	0	0.2
AF125194.1.1330_Unclassified_Caulobacter	0	15	1	8	0.375	0	23.4001	0	0.953804	0.375	0.375	0.346594		0	0	0	0	0	0.0666667	0.2	0	0	0.6
L37603.1.1470_Unclassified_Staphylococcus	0	15	1	8	0.375	0	23.4001	0	0.953804	0.375	0.375	0.346594		0	0	0	0	0	0.0333333	0.1	0	0	0.3
Massilia_brevitalea	1	14	1	8	1	0.00681033	50.4086	0.585567	1	0.391304	1	0.346594		0.0866667	0.335659	0	0	1.3	0.0888889	0.266667	0	0	0.8
Methyloversatilis_universalis	1	14	1	8	1	0.00681033	50.4086	0.585567	1	0.391304	1	0.346594		0.38	1.47173	0	0	5.7	0.0777778	0.233333	0	0	0.7
EU401907.1.1448_Unclassified	1	14	1	8	1	0.00681033	50.4086	0.585567	1	0.391304	1	0.346594		0.366667	1.42009	0	0	5.5	0.0888889	0.266667	0	0	0.8
AB681954.1.1460_Unclassified_Variovorax	1	14	1	8	1	0.00681033	50.4086	0.585567	1	0.391304	1	0.346594		3.77333	14.6141	0	0	56.6	0.0888889	0.266667	0	0	0.8
AJ227801.1.1416_Unclassified_Brevundimonas	2	13	1	8	1	0.0547823	81.5244	1.22038	1	0.409091	0.688735	0.346594		0.433333	1.14746	0	0	3.5	0.1	0.3	0	0	0.9
Sphingomonas_ginsenosidimutans	0	15	2	7	0.130435	0	3.07019	0	0.953804	0.347826	0.130435	0.350617		0	0	0	0	0	0.511111	1.35595	0	0	4.1
AB680719.1.1458_Unclassified_Delftia	0	15	2	7	0.130435	0	3.07019	0	0.953804	0.347826	0.130435	0.350617		0	0	0	0	0	0.433333	0.982344	0	0	2.9
Methylobacterium_hispanicum	1	14	2	7	0.533103	0.00396855	5.93139	0.266012	1	0.363636	0.44417	0.350617		2.04	7.90089	0	0	30.6	7.33333	21.7759	0	0	65.4
AF288304.1.1426_Unclassified_Afipia	5	10	5	4	0.402847	0.0531717	2.93464	0.416331	0.981939	0.333333	0.731281	0.373901		11.8267	25.6158	0	0	96.8	5.06667	9.0406	0	0	27
AddLowqual20_Unclassified_Escherichia	1	14	2	7	0.533103	0.00396855	5.93139	0.266012	1	0.44417	0.44417	0.540904		0.00666667	0.0258199	0	0	0.1	0.0111111	0.0333333	0	0	0.1
Burkholderia_vietnamiensis	11	4	5	4	0.412034	0.273034	17.3566	2.12538	0.983836	0.673144	0.664699	0.560725		0.84	2.1593	0.2	0	8.5	0.744444	1.82901	0.1	0	5.6
Burkholderia_gladioli	15	0	8	1	0.375	0.0427348	Inf	Inf	0.953804	0.569891	0.770185	0.592724		0.513333	0.322638	0.5	0.1	1.1	2.76667	7.1807	0.3	0	21.9
Gardnerella_vaginalis	2	13	1	8	1	0.0547823	81.5244	1.22038	1	1	1	0.655046		0.0266667	0.0798809	0	0	0.3	0.0444444	0.133333	0	0	0.4
Prevotella_bivia	1	14	1	8	1	0.00681033	50.4086	0.585567	1	0.755435	0.755435	0.703636		0.00666667	0.0258199	0	0	0.1	0.0111111	0.0333333	0	0	0.1
Ralstonia_pickettii	12	3	5	4	0.356355	0.364071	29.4023	3.03519	0.953804	0.722222	0.168026	0.728011		19.1467	22.6614	6.3	0	61.3	10.7889	26.1841	0.6	0	80.1
Atopobium_vaginae	2	13	1	8	1	0.0547823	81.5244	1.22038	1	1	1	0.728811		0.02	0.0560612	0	0	0.2	0.0333333	0.1	0	0	0.3
Streptococcus_agalactiae	1	14	1	8	1	0.00681033	50.4086	0.585567	1	1	1	0.798473		0.0133333	0.0516398	0	0	0.2	0.0111111	0.0333333	0	0	0.1
Burkholderia_stabilis	9	6	4	5	0.675175	0.263724	13.7249	1.82559	1	0.642002	0.853513	0.88894		0.18	0.256905	0.1	0	1	0.566667	1.40801	0	0	4.3
Enterobacter_massiliensis	1	14	1	8	1	0.00681033	50.4086	0.585567	1	1	1	0.961028		0.00666667	0.0258199	0	0	0.1	0.0111111	0.0333333	0	0	0.1
Staphylococcus_hominis	0	15	1	8	0.375	0	23.4001	0	0.953804	1	0.375	NA		0	0	0	0	0	9.07778	27.2333	0	0	81.7
Methylobacterium_adhaesivum	3	12	4	5	0.356355	0.0340109	2.74671	0.329469	0.953804	1	0.323227	NA		4.63333	11.8701	0	0	39.9	5.22222	9.02507	0	0	26.4
Sphingomonas_yabuuchiae	1	14	2	7	0.533103	0.00396855	5.93139	0.266012	1	1	0.44417	NA		1.05333	4.07954	0	0	15.8	3.77778	8.38194	0	0	24.5
Paraburkholderia_fungorum	0	15	1	8	0.375	0	23.4001	0	0.953804	1	0.375	NA		0	0	0	0	0	0.933333	2.8	0	0	8.4
Mycobacterium_duvalii	2	13	1	8	1	0.0547823	81.5244	1.22038	1	1	0.844368	NA		2.06667	7.52051	0	0	29.2	0.788889	2.36667	0	0	7.1
Blastomonas_natatoria	0	15	1	8	0.375	0	23.4001	0	0.953804	1	0.375	NA		0	0	0	0	0	1.41111	4.23333	0	0	12.7
Sphingobium_yanoikuyae	0	15	1	8	0.375	0	23.4001	0	0.953804	1	0.375	NA		0	0	0	0	0	1.02222	3.06667	0	0	9.2
Staphylococcus_epidermidis	1	14	1	8	1	0.00681033	50.4086	0.585567	1	1	1	NA		2.06	7.97835	0	0	30.9	0.577778	1.73333	0	0	5.2
Chryseobacterium_takakiae	0	15	1	8	0.375	0	23.4001	0	0.953804	1	0.375	NA		0	0	0	0	0	0.444444	1.33333	0	0	4
Bosea_massiliensis	0	15	1	8	0.375	0	23.4001	0	0.953804	1	0.375	NA		0	0	0	0	0	0.433333	1.3	0	0	3.9
Paracoccus_marinus	0	15	1	8	0.375	0	23.4001	0	0.953804	1	0.375	NA		0	0	0	0	0	0.4	1.2	0	0	3.6
Microbacterium_trichotecenolyticum	1	14	2	7	0.533103	0.00396855	5.93139	0.266012	1	1	0.44417	NA		0.993333	3.84716	0	0	14.9	5.32222	11.8728	0	0	34.8
Pseudomonas_stutzeri	1	14	1	8	1	0.00681033	50.4086	0.585567	1	1	0.755435	NA		0.0866667	0.335659	0	0	1.3	0.744444	2.23333	0	0	6.7
Burkholderia_cenocepacia	0	15	1	8	0.375	0	23.4001	0	0.953804	1	0.375	NA		0	0	0	0	0	0.133333	0.4	0	0	1.2
Methylobacterium_longum	1	14	1	8	1	0.00681033	50.4086	0.585567	1	1	0.755435	NA		2.70667	10.4829	0	0	40.6	6.42222	19.2667	0	0	57.8
Corynebacterium_tuberculostearicum	5	10	2	7	0.668712	0.199722	22.9369	1.71075	1	1	0.381371	NA		12.4467	26.5899	0	0	96.3	1.08889	2.52163	0	0	7.5
Acidovorax_delafieldii	0	15	1	8	0.375	0	23.4001	0	0.953804	1	0.375	NA		0	0	0	0	0	0.366667	1.1	0	0	3.3
Haemophilus_parainfluenzae	0	15	1	8	0.375	0	23.4001	0	0.953804	1	0.375	NA		0	0	0	0	0	0.222222	0.666667	0	0	2
Cloacibacterium_rupense	3	12	1	8	1	0.127999	117.833	1.9469	1	1	0.785079	NA		3.48	7.47015	0	0	22.9	1.92222	5.76667	0	0	17.3
Corynebacterium_striatum	1	14	1	8	1	0.00681033	50.4086	0.585567	1	1	1	NA		3.41333	13.2198	0	0	51.2	0.755556	2.26667	0	0	6.8
Mycobacterium_brisbanense	0	15	1	8	0.375	0	23.4001	0	0.953804	1	0.375	NA		0	0	0	0	0	0.511111	1.53333	0	0	4.6
Moraxella_osloensis	0	15	1	8	0.375	0	23.4001	0	0.953804	1	0.375	NA		0	0	0	0	0	0.155556	0.466667	0	0	1.4
Paracoccus_laeviglucosivorans	0	15	1	8	0.375	0	23.4001	0	0.953804	1	0.375	NA		0	0	0	0	0	4.54444	13.6333	0	0	40.9
Rhodopseudomonas_palustris	0	15	1	8	0.375	0	23.4001	0	0.953804	1	0.375	NA		0	0	0	0	0	0.444444	1.33333	0	0	4
Aquincola_tertiaricarbonis	1	14	0	9	1	0.0154	Inf	Inf	1	1	1	NA		1.1	4.26028	0	0	16.5	0	0	0	0	0
Methylophilus_leisingeri	1	14	0	9	1	0.0154	Inf	Inf	1	1	1	NA		0.593333	2.29797	0	0	8.9	0	0	0	0	0
Staphylococcus_caprae	2	13	0	9	0.51087	0.1117	Inf	Inf	1	1	0.51087	NA		0.82	2.35378	0	0	8.6	0	0	0	0	0
Corynebacterium_accolens	1	14	0	9	1	0.0154	Inf	Inf	1	1	1	NA		1.72667	6.68735	0	0	25.9	0	0	0	0	0
Corynebacterium_simulans	1	14	0	9	1	0.0154	Inf	Inf	1	1	1	NA		1.5	5.80948	0	0	22.5	0	0	0	0	0
Corynebacterium_aurimucosum	1	14	0	9	1	0.0154	Inf	Inf	1	1	1	NA		0.546667	2.11723	0	0	8.2	0	0	0	0	0
Veillonella_dispar	1	14	0	9	1	0.0154	Inf	Inf	1	1	1	NA		1.47333	5.7062	0	0	22.1	0	0	0	0	0
Noviherbaspirillum_suwonense	1	14	0	9	1	0.0154	Inf	Inf	1	1	1	NA		0.193333	0.748777	0	0	2.9	0	0	0	0	0
Parvibaculum_lavamentivorans	1	14	0	9	1	0.0154	Inf	Inf	1	1	1	NA		2.98	11.5415	0	0	44.7	0	0	0	0	0
Variovorax_gossypii	1	14	0	9	1	0.0154	Inf	Inf	1	1	1	NA		0.466667	1.80739	0	0	7	0	0	0	0	0
Reyranella_graminifolii	1	14	0	9	1	0.0154	Inf	Inf	1	1	1	NA		2.94667	11.4124	0	0	44.2	0	0	0	0	0
Sphingobium_baderi	1	14	0	9	1	0.0154	Inf	Inf	1	1	1	NA		0.6	2.32379	0	0	9	0	0	0	0	0
Blastococcus_saxobsidens	1	14	0	9	1	0.0154	Inf	Inf	1	1	1	NA		0.113333	0.438938	0	0	1.7	0	0	0	0	0
Chryseobacterium_hispanicum	1	14	0	9	1	0.0154	Inf	Inf	1	1	1	NA		0.0933333	0.361478	0	0	1.4	0	0	0	0	0
Phenylobacterium_kunshanense	1	14	0	9	1	0.0154	Inf	Inf	1	1	1	NA		1.03333	4.00208	0	0	15.5	0	0	0	0	0
Sphingopyxis_soli	0	15	1	8	0.375	0	23.4001	0	0.953804	1	0.375	NA		0	0	0	0	0	2.04444	6.13333	0	0	18.4
Streptococcus_pyogenes	1	14	0	9	1	0.0154	Inf	Inf	1	1	1	NA		6.10667	23.651	0	0	91.6	0	0	0	0	0
APQP01000001.3853.5378_Unclassified_Acinetobacter	0	15	1	8	0.375	0	23.4001	0	0.953804	1	0.375	NA		0	0	0	0	0	1.43333	4.3	0	0	12.9
X87276.1.1534_Unclassified_Klebsiella	0	15	1	8	0.375	0	23.4001	0	0.953804	1	0.375	NA		0	0	0	0	0	3.1	9.3	0	0	27.9
KF906605.1.1463_Unclassified	2	13	1	8	1	0.0547823	81.5244	1.22038	1	1	1	NA		1.72667	5.56449	0	0	21.4	3.56667	10.7	0	0	32.1
AY683045.1.1416_Unclassified_Methylobacterium	0	15	1	8	0.375	0	23.4001	0	0.953804	1	0.375	NA		0	0	0	0	0	0.911111	2.73333	0	0	8.2
FR774992.1.1444_Unclassified_Bosea	1	14	0	9	1	0.0154	Inf	Inf	1	1	1	NA		1.13333	4.38938	0	0	17	0	0	0	0	0
AFQE01000146.4587.6115_Unclassified_Neisseria	1	14	0	9	1	0.0154	Inf	Inf	1	1	1	NA		0.266667	1.0328	0	0	4	0	0	0	0	0
AB680450.1.1462_Unclassified_Pseudomonas	1	14	0	9	1	0.0154	Inf	Inf	1	1	1	NA		0.473333	1.83321	0	0	7.1	0	0	0	0	0
