# Supplementary material for: Microbiological investigation of pregnancies following vaginal radical trachelectomy using 16S rRNA sequencing of FFPE placental specimens
Source: FEBS Open Bio. 2024 Sep 8;14(11):1825–36. doi: 10.1002/2211-5463.13892 (PMC11532974; doi:10.1002/2211-5463.13892)
Supplement: Supplementary file 6 — Table S5. Statistical comparison of the composition of microbiomes using ANCOM‐BC package. [file FEB4-14-1825-s003.xlsx]

## Sheet: Table S5
Table S5. Statistical comparison of the composition of microbiomes using ANCOM-BC package.
a) CAM vs Non-CAM
Taxonomy	p-value	q-value (FDR)
Unclassified_Afipia	0.014	0.144
Methylobacterium_goesingense	0.652	0.733
Unclassified	0.101	0.271
Escherichia_coli	0.643	0.733
Enterobacter_hormaechei	0.733	0.733
Burkholderia_vietnamiensis	0.108	0.271
Burkholderia_gladioli	0.427	0.712
Unclassified_Burkholderia	0.405	0.712
Burkholderia_arboris	0.66	0.733
Ralstonia_pickettii	0.085	0.271
b) PROM vs Non-PROM
Taxonomy	p-value	q-value (FDR)
Unclassified_Afipia	0.031	0.203
Methylobacterium_goesingense	0.215	0.398
Lactobacillus_crispatus	0.378	0.614
Unclassified	0.173	0.398
Mycobacterium_chitae	0.031	0.203
Escherichia_coli	0.478	0.69
Enterobacter_hormaechei	0.097	0.316
Burkholderia_vietnamiensis	0.636	0.827
Burkholderia_stabilis	0.713	0.842
Burkholderia_gladioli	0.197	0.398
Unclassified_Burkholderia	0.828	0.896
Burkholderia_arboris	0.99	0.99
Ralstonia_pickettii	0.089	0.316
c) PI vs Non-PI
Taxonomy	p-value	q-value (FDR)
Unclassified_Afipia	0.756	0.819
Lactobacillus_crispatus	0.062	0.134
Unclassified	0.863	0.863
Mycobacterium_chitae	0.117	0.19
Corynebacterium_tuberculostearicum	0.279	0.395
Escherichia_coli	0.024	0.106
Enterobacter_hormaechei	0.304	0.395
Burkholderia_vietnamiensis	0.012	0.081
Burkholderia_stabilis	0.045	0.117
Burkholderia_gladioli	0.004	0.05
Unclassified_Burkholderia	0.037	0.117
Burkholderia_arboris	0.117	0.19
Ralstonia_pickettii	0.691	0.816
